# Supplementary material for: Risk factors for development of acute kidney injury in hospitalised adults in Zimbabwe
Source: PLoS One. 2020 Oct 26;15(10):e0241229. doi: 10.1371/journal.pone.0241229 (PMC7588093; doi:10.1371/journal.pone.0241229)
Supplement: S1 Data — (XLSX) [file pone.0241229.s001.xlsx]

## Sheet: AKI
Age	Sex	Baseline creatinine	48 hour creatinine	Admission eGFR	Change in creatinine	Hypertension	Diabetes	Hepatitis B	HIV	History CKD	Pneumonia	Sepsis	Gastro	NSAIDs	Traditonal medicines	Nephrotoxic drugs	Malaria	Obstetric complicaations	HIVstatus	Tenofovir	TB	CCF	Meningitis	Anaemia
63	F	357	142	12.8479	-215	1	0	0	0	0	0	0	1	0	0	0	0	0	0	0	0	0	0	0
49	F	230	75	24.1206	-155	0	0	0	1	1	0	1	0	0	0	0	0	0	1	1	0	0	0	0
74	F	1491	1357	2.1121	-134	0	0	0	0	0	0	0	1	1	0	0	0	0	0	0	0	0	0	0
26	F	192	65	35.2674	-127	0	0	0	1	1	0	0	1	0	0	0	0	0	1	0	0	0	0	0
54	F	239	113	22.2321	-126	1	0	0	0	0	0	0	0	0	0	0	0	0	0	0	0	0	0	0
35	F	282	170	20.8006	-112	0	0	0	0	0	0	0	0	0	0	0	0	0	0	0	0	1	0	0
42	F	432	333	11.8242	-99	0	0	0	1	0	1	0	1	0	0	0	0	0	1	1	0	0	0	0
24	F	161	65	44.2521	-96	0	0	0	0	0	0	0	0	0	0	0	0	0	0	0	0	0	0	0
89	F	215	128	19.7592	-87	1	0	0	0	0	0	0	0	0	0	0	0	0	0	0	0	0	0	0
34	F	343	271	16.5313	-72	1	0	0	0	0	0	0	0	0	0	0	0	0	0	0	0	1	0	0
66	F	116	56	48.9694	-60	1	1	0	0	0	0	0	0	0	0	0	0	0	0	0	0	0	0	0
67	F	119	62	47.1485	-57	1	0	0	0	0	0	0	1	0	0	0	0	0	0	0	0	0	0	0
36	F	84	28	89.3148	-56	0	0	0	1	0	1	0	0	0	0	0	0	0	1	1	0	0	0	0
35	F	96	42	76.5354	-54	0	0	0	1	0	0	0	0	0	0	0	0	0	1	0	1	0	0	0
82	F	112	60	45.6602	-52	1	0	0	0	0	0	0	1	0	0	0	0	0	0	0	0	0	0	0
83	F	164	114	28.5921	-50	0	0	0	0	0	0	0	0	0	0	0	0	0	0	0	0	1	0	0
91	F	103	55	47.4314	-48	0	0	0	0	0	0	0	1	0	0	0	0	0	0	0	0	0	0	0
31	F	98	51	76.7783	-47	0	0	0	1	0	0	0	0	0	0	0	0	0	1	1	0	0	0	0
26	F	105	59	73.1589	-46	0	0	0	1	0	0	0	0	0	0	0	0	0	1	1	1	0	0	1
27	F	116	73	64.4027	-43	0	0	0	1	0	0	0	0	0	0	0	0	0	1	1	0	0	0	0
80	F	99	60	53.7553	-39	0	0	0	0	0	1	0	0	0	0	0	0	0	0	0	0	0	0	1
31	F	75	37	106.092	-38	0	0	0	1	0	0	0	0	0	0	0	0	0	1	1	0	0	0	1
20	F	75	38	114.615	-37	0	0	0	0	0	0	0	0	0	0	0	0	0	0	0	0	0	0	0
80	F	100	65	53.1061	-35	1	1	0	0	0	0	0	0	0	0	0	0	0	0	0	0	0	0	0
35	F	67	37	118.223	-30	0	0	0	1	0	0	0	0	0	0	0	0	0	1	0	0	0	0	1
38	F	701	673	6.77334	-28	0	0	0	1	0	0	0	0	0	0	0	0	0	1	1	1	0	1	0
75	F	91	64	61.6477	-27	1	1	0	0	0	1	0	0	0	0	1	0	0	0	0	0	0	0	0
46	F	74	50	97.044	-24	1	1	0	1	0	0	0	0	0	0	0	0	0	1	1	0	0	0	0
22	F	76	53	111.22	-23	0	0	0	0	0	1	0	0	0	0	0	0	0	0	0	0	0	0	0
26	F	61	38	139.259	-23	0	0	0	0	0	1	0	0	0	0	0	0	0	0	0	0	0	0	0
27	F	117	95	63.7378	-22	0	0	0	1	0	0	0	0	0	0	0	0	0	1	1	1	0	1	0
30	F	68	47	120.276	-21	0	0	0	1	0	0	0	0	0	0	0	0	0	1	0	0	0	0	0
60	F	154	134	36.2616	-20	1	0	0	0	0	0	0	1	0	0	0	1	0	0	0	0	0	0	0
85	F	71	53	77.5745	-18	0	0	0	1	0	0	0	1	0	0	0	0	0	1	1	0	0	0	0
40	F	49	32	135.648	-17	0	0	0	1	0	0	0	0	0	0	0	0	0	1	1	1	0	0	0
72	F	114	97	47.946	-17	1	0	0	0	0	0	0	0	0	0	0	0	0	0	0	0	0	0	0
53	F	84	68	79.2612	-16	0	0	0	1	0	0	0	0	0	0	0	0	0	1	1	0	0	0	0
37	F	86	70	86.2021	-16	0	0	0	1	0	0	0	0	0	0	0	0	0	1	1	0	1	0	0
36	F	114	99	61.7418	-15	1	0	0	1	0	0	0	0	0	0	0	0	0	1	0	0	0	0	0
32	F	56	41	137.322	-15	0	0	0	1	0	0	0	0	0	0	0	0	0	1	0	0	0	0	0
60	F	74	59	87.9545	-15	1	0	0	0	0	0	0	0	0	0	0	0	0	0	0	0	0	0	0
49	F	122	110	51.9169	-12	1	1	0	0	0	0	0	0	0	0	0	0	0	0	0	0	0	0	0
37	F	63	51	125.581	-12	0	0	0	1	0	0	0	0	0	0	0	0	0	1	1	0	0	0	0
73	F	56	44	102.957	-12	1	0	0	0	0	0	0	0	0	0	0	0	0	0	0	0	0	0	0
28	F	71	59	115.774	-12	0	0	0	0	0	0	0	1	0	0	0	0	0	0	0	0	1	0	0
33	F	82	71	93.9136	-11	0	0	0	0	0	0	0	0	1	0	0	0	0	0	0	0	0	0	0
63	F	96	85	62.8697	-11	0	0	0	0	0	0	1	0	0	0	0	0	0	0	0	0	0	0	0
53	F	71	61	97.1277	-10	1	0	0	0	0	1	0	0	0	0	0	0	0	0	0	0	0	0	0
36	F	56	47	133.517	-9	0	0	0	1	0	0	0	0	1	0	0	0	0	1	1	1	0	0	0
57	F	61	52	112.008	-9	0	0	0	0	0	0	0	1	0	0	0	0	0	0	0	0	1	0	0
44	F	82	73	86.9301	-9	0	0	0	1	0	0	0	0	0	0	0	0	0	1	1	0	0	0	0
41	F	63	54	122.101	-9	0	0	0	1	0	0	0	0	0	0	0	0	0	1	1	0	0	1	0
39	F	66	58	117.057	-8	0	0	0	1	0	0	0	0	0	0	0	0	0	1	1	0	0	0	0
42	F	68	60	110.553	-8	0	0	0	1	0	0	0	1	0	0	0	0	0	1	1	0	0	0	0
33	F	65	58	124.37	-7	1	0	0	0	0	0	0	0	0	0	0	0	0	0	0	0	0	0	0
37	F	57	50	131.812	-7	0	0	0	0	0	0	0	0	0	0	0	0	0	0	0	0	0	0	0
64	F	37	30	125.698	-7	0	0	0	0	0	0	0	0	0	0	0	0	0	0	0	0	1	0	0
55	F	54	47	118.241	-7	0	1	0	1	0	0	0	0	0	0	0	0	0	1	1	0	0	0	0
79	F	68	61	85.2495	-7	0	0	0	0	0	0	0	0	0	0	0	0	0	0	0	0	0	0	0
68	F	58	51	105.414	-7	1	0	0	0	0	0	0	0	0	0	0	0	0	0	0	0	0	0	0
49	F	62	55	117.684	-7	0	0	0	1	0	0	0	0	0	0	0	0	0	1	1	1	0	0	0
41	F	66	60	115.424	-6	1	0	0	0	0	0	0	0	0	0	0	0	0	0	0	0	0	0	0
30	F	65	59	127.019	-6	0	0	0	1	0	0	0	1	0	0	0	0	0	1	1	0	0	0	0
34	F	49	43	141.487	-6	0	0	0	0	0	0	0	0	0	0	0	0	1	0	0	0	0	0	1
29	F	45	39	150.709	-6	0	1	0	0	0	0	0	0	0	0	0	0	0	0	0	0	0	0	0
45	F	53	48	127.628	-5	0	0	0	1	0	1	0	0	0	0	1	0	0	1	0	0	0	0	0
52	F	55	50	120.032	-5	1	1	0	0	0	0	0	0	0	0	0	0	0	0	0	0	0	0	0
68	F	43	38	116.32	-5	1	1	0	0	0	0	0	0	0	0	0	0	0	0	0	0	0	0	0
18	F	52	48	155.252	-4	0	0	0	0	0	0	0	0	0	0	0	0	0	0	0	0	1	0	0
43	F	52	48	130.247	-4	0	0	0	0	0	0	0	0	0	0	0	0	0	0	0	0	0	0	0
68	F	59	55	104.823	-4	1	1	0	0	0	0	0	0	0	0	0	0	0	0	0	0	1	0	0
60	F	75	71	86.5387	-4	1	0	0	0	0	0	0	0	0	0	0	0	0	0	0	0	1	0	0
20	F	49	45	156.109	-4	0	1	0	0	0	1	0	1	0	0	0	0	0	0	0	0	0	0	0
30	F	36	32	161.054	-4	0	0	0	0	0	0	0	0	0	0	0	0	0	0	0	0	0	0	0
37	F	59	55	130.325	-4	0	0	0	1	0	1	0	0	0	0	0	0	0	1	1	1	0	0	0
90	F	80	77	64.8337	-3	1	0	0	0	0	0	0	0	1	0	0	0	0	0	0	0	1	0	0
49	F	56	53	121.864	-3	1	0	0	1	0	1	1	0	0	0	0	0	0	1	1	0	0	0	0
44	F	43	40	137.68	-3	0	0	0	1	0	0	0	0	0	1	0	0	0	1	1	0	0	0	1
37	F	73	70	105.092	-3	0	0	0	1	0	0	0	0	0	0	0	0	0	1	1	0	0	0	0
48	F	54	52	124.2	-2	0	0	0	1	0	0	0	0	0	0	1	0	0	1	1	0	0	0	0
34	F	43	41	147.7	-2	0	0	0	1	0	1	0	0	0	0	0	0	0	1	1	0	0	0	0
79	F	57	55	98.1351	-2	1	0	0	0	0	0	0	0	0	0	0	0	0	0	0	0	1	0	0
50	F	71	71	99.1963	0	0	0	0	0	0	0	0	0	0	0	0	0	0	0	0	0	0	0	0
37	F	118	118	58.8059	0	0	0	0	0	0	0	0	0	0	0	0	0	0	0	0	0	1	0	0
35	F	53	54	136.916	1	0	1	0	0	0	0	0	0	0	0	0	0	0	0	0	0	0	0	0
64	F	61	62	106.634	1	0	0	0	0	0	0	0	0	0	0	0	0	0	0	0	0	0	0	0
30	F	34	35	164.111	1	0	0	0	1	0	0	0	1	0	0	0	0	0	1	1	0	0	0	0
80	F	162	163	29.6374	1	1	0	0	0	0	0	0	0	0	0	0	0	0	0	0	0	1	0	0
32	F	79	80	98.9348	1	0	0	0	1	0	0	0	0	0	0	0	0	0	1	1	0	0	0	0
72	F	68	70	89.5462	2	1	0	0	0	0	0	0	0	0	0	0	0	0	0	0	0	1	0	0
68	F	62	64	102.98	2	1	0	0	0	0	0	0	0	0	0	0	0	0	0	0	0	0	0	0
38	F	55	57	132.437	2	0	0	0	1	0	1	0	0	0	0	0	0	0	1	1	0	1	0	0
67	F	71	73	88.0304	2	0	0	0	0	0	0	0	0	0	0	0	0	0	0	0	0	1	0	0
61	F	61	63	108.905	2	1	0	0	0	0	0	0	0	0	0	0	0	0	0	0	0	0	0	0
71	F	71	74	85.5913	3	1	1	0	0	0	0	0	0	0	0	0	0	0	0	0	0	0	0	0
68	F	60	63	104.245	3	0	0	0	1	0	1	0	0	0	0	0	0	0	1	0	0	0	0	0
62	F	69	73	94.382	4	1	1	0	0	0	0	0	0	0	0	0	0	0	0	0	0	1	0	0
38	F	42	46	144.723	4	0	0	0	1	0	0	0	0	0	0	0	0	0	0	0	1	0	0	0
37	F	58	62	131.06	4	1	0	0	0	0	0	0	0	0	0	0	0	0	0	0	0	0	0	0
28	F	58	63	139.614	5	0	0	0	1	0	0	0	0	0	0	1	0	0	1	1	0	0	1	0
49	F	21	27	168.275	6	0	1	0	0	0	0	0	0	0	0	0	0	0	0	0	0	0	0	0
74	F	67	73	89.8927	6	1	0	0	0	0	0	0	0	0	0	0	0	0	0	0	0	1	0	0
23	F	46	52	156.064	6	0	0	0	0	0	0	0	0	0	0	0	0	1	0	0	0	0	0	0
43	F	51	59	131.082	8	0	0	0	1	0	0	0	0	0	0	0	0	0	1	1	0	0	0	0
23	F	35	43	170.746	8	0	0	0	1	0	1	0	0	0	0	0	0	0	1	1	0	0	0	0
38	F	65	73	120.078	8	0	0	0	1	0	0	0	0	0	0	0	0	0	1	0	0	0	0	0
42	F	61	69	124.455	8	0	0	0	1	0	0	0	1	0	0	0	0	0	1	1	1	0	0	0
30	F	49	58	145.519	9	0	0	0	0	0	0	0	0	0	0	0	0	0	0	0	0	0	0	0
48	F	70	79	102.34	9	1	0	0	0	0	0	0	0	0	0	0	0	0	0	0	0	0	0	0
80	F	47	57	103.833	10	1	0	0	0	0	0	0	1	0	0	0	0	0	0	0	0	0	0	0
29	F	68	78	121.124	10	0	0	0	1	0	1	0	0	0	0	0	0	0	1	0	0	0	0	0
38	F	132	142	50.992	10	0	0	0	1	0	1	0	0	0	0	0	0	0	1	1	0	0	0	0
32	F	72	83	110.679	11	0	0	0	0	0	0	0	0	0	0	0	0	0	0	0	0	1	0	0
79	F	68	80	85.2495	12	0	0	0	0	0	1	0	0	1	0	0	0	0	0	0	0	0	0	1
48	F	41	55	135.98	14	0	0	0	0	0	0	0	1	0	0	0	0	0	0	0	0	0	0	0
19	F	55	70	151.347	15	0	0	0	0	0	0	0	0	0	0	0	0	0	0	0	0	0	0	0
31	F	59	75	135.936	16	0	0	0	0	0	0	0	0	0	0	0	0	1	0	0	0	0	0	0
18	F	63	80	143.512	17	0	0	0	0	0	0	0	0	0	0	0	0	0	0	0	0	0	0	0
69	F	165	182	31.3159	17	1	1	0	0	0	0	0	0	0	0	0	0	0	0	0	0	0	0	0
66	F	81	98	75.5956	17	0	0	0	0	0	0	0	0	0	0	0	0	0	0	0	0	1	0	0
78	F	301	319	14.2121	18	0	0	0	0	0	0	0	0	0	0	0	0	0	0	0	0	0	0	0
50	F	33	52	144.008	19	1	0	0	0	0	1	0	0	0	0	0	0	0	0	0	0	0	0	0
40	F	50	73	134.749	23	1	0	0	0	0	1	0	0	0	0	0	0	0	0	0	0	0	0	0
37	F	887	912	5.132	25	0	0	0	1	0	1	0	0	0	0	0	0	0	1	1	0	0	0	0
33	F	1153	1181	3.84395	28	1	0	0	0	1	0	0	0	0	0	0	0	0	0	0	0	1	0	0
59	F	86	119	73.8586	33	0	0	0	0	0	0	0	0	0	0	0	0	0	0	0	0	0	0	0
37	F	85	119	87.4297	34	1	0	0	0	0	0	0	0	0	0	0	0	0	0	0	0	0	0	0
46	F	653	696	6.97653	43	1	1	0	0	1	0	0	0	0	0	0	0	0	0	0	0	0	0	0
31	F	141	209	49.4567	68	0	0	0	0	0	0	0	0	0	0	0	0	0	0	0	0	0	0	0
36	F	49	141	139.513	92	0	0	0	1	0	0	0	0	0	0	1	0	0	1	0	0	0	1	0
56	F	1223	1357	3.04554	134	1	0	0	0	0	0	0	0	0	0	0	0	0	0	0	0	0	0	0
39	F	84	229	87.4523	145	0	0	0	0	0	0	0	0	0	0	0	1	0	0	0	0	0	0	0
36	F	214	375	28.8341	161	1	0	0	0	0	0	0	0	0	0	0	0	0	0	0	0	1	0	0
40	F	105	270	66.3065	165	1	0	0	1	0	1	0	0	0	0	0	0	0	0	1	0	0	0	0
39	F	1376	1566	2.97602	190	1	0	0	0	0	0	0	0	1	0	0	0	1	0	0	0	0	0	0
50	F	2309	2587	1.47329	278	0	0	0	1	0	0	0	0	0	0	0	0	0	1	1	0	0	0	0
46	F	199	488	29.3465	289	0	0	0	0	0	0	0	0	0	0	0	0	0	0	0	0	0	1	0
40	M	1768	1350	2.90583	-418	0	0	0	1	0	0	0	0	0	0	0	0	0	1	1	0	0	0	0
31	M	323	87	24.1717	-236	0	0	0	1	0	1	0	0	0	0	0	0	0	1	0	0	0	0	0
65	M	387	169	15.2991	-218	1	1	0	0	0	0	1	1	0	0	0	0	0	0	0	0	0	0	0
74	M	426	246	12.7878	-180	1	0	0	0	0	1	0	0	0	0	0	0	0	0	0	0	0	0	0
63	M	298	120	21.2805	-178	0	0	0	0	0	0	1	1	0	0	0	0	0	0	0	0	0	0	0
59	M	336	171	18.9308	-165	0	1	0	0	0	0	0	1	0	0	0	0	0	0	0	0	0	0	0
65	M	386	233	15.347	-153	0	0	0	1	1	0	0	0	0	0	0	0	0	1	1	0	0	0	0
75	M	455	346	11.7264	-109	0	0	0	1	1	1	0	0	0	0	0	0	0	1	1	1	0	0	0
35	M	263	156	30.1303	-107	0	0	0	0	0	0	0	0	0	0	0	0	0	0	0	0	1	0	0
49	M	201	111	37.7968	-90	0	0	1	0	0	0	0	0	0	0	0	0	0	0	0	0	0	0	0
48	M	450	368	14.366	-82	0	0	0	1	0	0	0	1	0	0	0	0	0	1	1	0	0	0	0
71	M	809	736	6.01441	-73	1	0	0	0	1	0	0	0	0	0	0	0	0	0	0	0	1	0	0
78	M	161	97	40.3177	-64	1	0	0	0	0	0	0	0	0	0	0	0	0	0	0	0	0	0	0
49	M	557	498	11.0225	-59	1	1	0	0	0	0	0	0	0	0	0	0	0	0	0	0	0	0	0
24	M	108	51	95.4727	-57	0	0	0	0	0	0	0	0	0	0	0	0	0	0	0	0	1	0	0
40	M	142	88	61.2858	-54	0	0	0	1	0	1	0	0	0	0	0	0	0	1	0	0	0	0	0
32	M	373	327	20.1691	-46	0	0	0	1	0	0	0	0	0	0	0	0	0	1	1	0	0	1	0
18	M	167	129	58.7934	-38	0	0	0	0	0	0	1	0	0	0	0	0	0	0	0	0	0	0	0
19	M	61	23	159.53	-38	0	0	0	0	0	0	0	0	0	0	0	0	0	0	0	0	0	0	1
49	M	120	84	70.5163	-36	0	0	0	0	0	0	0	0	0	0	0	0	0	0	0	0	0	0	0
64	M	163	128	43.8252	-35	1	1	0	0	1	0	0	0	0	0	0	0	0	0	0	0	0	0	0
84	M	123	91	53.5239	-32	1	0	0	0	0	1	0	0	0	0	0	0	0	0	0	0	0	0	0
28	M	135	104	70.8781	-31	0	0	0	1	0	1	0	0	0	0	0	0	0	1	0	0	0	0	0
40	M	116	85	78.2612	-31	0	0	0	1	0	0	0	1	0	0	0	0	0	1	1	0	0	0	1
55	M	337	308	19.4004	-29	1	0	0	1	0	0	0	0	0	0	0	0	0	1	1	0	0	0	1
73	M	138	110	50.3139	-28	1	0	0	0	0	1	0	0	0	0	0	0	0	0	0	0	0	0	0
39	M	87	60	111.596	-27	0	0	0	1	0	0	0	1	0	0	0	0	0	1	1	0	0	0	0
48	M	155	128	52.1146	-27	0	0	0	1	0	0	0	1	0	0	0	0	0	1	1	1	0	0	0
37	M	98	72	98.0023	-26	0	0	0	1	0	0	0	0	0	0	1	0	0	1	1	0	0	1	0
45	M	86	61	108.496	-25	0	0	0	0	0	0	1	0	0	0	0	0	0	0	0	1	0	0	0
33	M	97	72	102.053	-25	0	0	0	0	0	0	0	0	0	0	0	1	0	0	0	0	0	0	0
86	M	106	82	63.1753	-24	1	0	0	0	0	0	0	0	0	0	0	0	0	0	0	0	1	0	0
74	M	78	54	97.9876	-24	1	0	0	0	0	0	0	0	0	0	0	0	0	0	0	0	0	0	0
43	M	108	85	83.5439	-23	0	0	0	1	0	0	0	0	0	0	0	0	0	1	0	1	0	0	0
55	M	50	33	134.434	-17	0	0	0	1	0	0	0	0	0	0	0	0	0	1	1	0	0	0	0
35	M	90	74	110.167	-16	0	0	0	1	0	0	0	0	0	0	0	0	0	1	1	0	0	0	0
33	M	73	58	134.3	-15	0	0	0	1	0	0	0	0	1	0	0	0	0	1	1	0	0	0	0
75	M	52	37	114.946	-15	0	0	0	0	0	1	1	0	0	0	0	0	0	0	0	0	0	0	0
64	M	84	69	97.6798	-15	1	0	0	0	0	0	0	0	0	0	0	0	0	0	0	0	0	0	0
28	M	81	66	131.44	-15	0	0	0	1	0	0	0	0	0	0	0	0	0	1	1	0	0	0	0
36	M	69	54	134.581	-15	0	0	0	1	0	0	0	0	0	0	0	0	0	1	1	1	0	1	0
35	M	115	101	81.9118	-14	0	0	0	0	0	0	1	0	0	0	0	0	0	0	0	0	0	0	0
32	M	73	59	135.247	-14	0	0	0	0	0	0	0	0	0	0	0	0	0	0	0	0	0	0	1
57	M	94	80	89.5575	-14	0	0	0	1	0	0	0	0	0	0	1	0	0	1	0	0	0	1	0
40	M	73	59	127.856	-14	0	0	0	0	0	1	0	0	0	0	0	0	0	0	0	0	0	0	0
40	M	68	54	131.64	-14	1	0	0	0	0	0	0	1	0	0	0	0	0	0	0	0	0	0	0
27	M	118	105	83.9906	-13	0	0	0	1	0	0	0	1	0	0	0	0	0	1	0	0	0	0	0
21	M	50	38	170.701	-12	0	0	0	1	0	0	0	0	0	0	0	0	0	1	1	0	0	0	0
36	M	81	70	124.257	-11	0	0	0	1	0	0	0	0	0	0	0	0	0	1	1	0	0	0	0
75	M	97	87	75.9789	-10	0	0	0	1	0	0	0	0	0	0	0	0	0	1	1	0	0	0	0
54	M	112	102	74.005	-10	0	0	0	0	0	0	0	0	0	0	0	0	0	0	0	0	0	0	0
24	M	78	68	139.222	-10	0	0	0	1	0	0	0	0	0	0	0	0	0	1	0	1	0	0	1
76	M	76	66	97.6577	-10	0	0	0	0	0	0	0	0	0	0	0	0	0	0	0	0	0	0	1
33	M	71	61	135.843	-10	0	0	0	0	0	1	0	0	0	0	0	0	0	0	0	0	0	0	0
31	M	77	68	133.247	-9	0	0	0	0	0	0	0	0	0	0	0	0	0	0	0	0	0	0	0
57	M	55	47	127.466	-8	0	0	0	1	0	0	0	0	0	0	0	0	0	1	1	0	0	0	0
41	M	69	61	129.936	-8	0	0	0	1	0	0	0	1	0	0	0	0	0	1	1	0	0	0	0
78	M	66	58	102.044	-8	0	0	0	0	0	0	0	0	0	0	0	0	0	0	0	0	0	0	1
60	M	50	44	129.794	-6	0	0	0	0	0	1	0	0	0	0	0	0	0	0	0	0	0	0	0
23	M	266	261	32.3338	-5	0	0	0	0	0	0	0	1	0	1	0	0	0	0	0	0	0	0	0
60	M	100	97	81.3694	-3	1	0	0	0	0	0	0	0	0	0	0	0	0	0	0	0	0	0	0
56	M	90	87	95.0572	-3	1	0	0	0	0	0	0	0	0	0	0	0	0	0	0	0	0	0	0
56	M	115	112	70.6774	-3	1	0	0	0	0	0	0	0	0	0	0	0	0	0	0	0	1	0	0
40	M	73	71	127.856	-2	0	0	0	1	0	0	0	0	0	0	0	0	0	1	1	0	0	0	0
48	M	77	75	118.248	-2	0	0	0	1	0	0	0	0	0	0	0	0	0	1	1	1	0	0	0
54	M	74	72	115.235	-2	1	1	0	0	0	0	0	0	0	0	0	0	0	0	0	0	0	0	0
34	M	112	111	85.168	-1	0	0	0	0	0	0	0	0	0	0	0	0	0	0	0	0	0	0	0
58	M	58	57	123.841	-1	0	0	0	1	0	1	0	0	0	0	0	0	0	1	1	1	0	0	0
44	M	78	77	120.975	-1	0	1	0	0	0	0	0	0	0	0	0	0	0	0	0	0	0	0	0
80	M	43	42	119.995	-1	0	0	0	0	0	0	1	0	1	0	0	0	0	0	0	0	0	0	0
19	M	82	82	137.956	0	0	0	0	1	0	0	0	0	0	0	0	0	0	1	1	0	0	0	0
39	M	84	85	116.432	1	0	0	0	0	0	0	0	0	0	0	0	0	0	0	0	0	0	0	0
24	M	310	312	26.6828	2	1	0	0	1	0	1	0	0	0	0	0	0	0	1	0	0	0	0	0
60	M	56	58	123.887	2	0	0	0	0	0	0	0	0	0	0	0	0	0	0	0	0	0	0	0
44	M	61	63	133.836	2	0	0	0	1	0	0	0	1	0	0	0	0	0	1	1	0	0	0	0
55	M	62	65	123.059	3	0	0	0	1	0	0	0	0	0	0	0	0	0	1	0	1	0	0	0
25	M	29	33	207.617	4	0	0	0	1	0	0	1	0	0	0	0	0	0	1	0	0	0	0	0
87	M	105	109	63.4561	4	1	0	0	0	0	0	0	0	0	0	0	0	0	0	0	0	1	0	0
58	M	60	64	122.128	4	1	0	0	1	0	0	0	0	0	0	0	0	0	1	1	0	1	0	0
37	M	51	55	151.317	4	0	0	0	1	0	0	0	0	0	0	0	0	0	1	1	0	0	0	0
41	M	56	61	141.577	5	1	0	0	1	0	0	0	0	0	0	0	0	0	1	0	0	0	0	1
59	M	73	78	111.881	5	0	0	0	1	0	1	0	0	0	0	0	0	0	1	1	0	0	0	0
56	M	56	62	127.418	6	0	0	0	0	0	0	0	0	0	0	0	0	0	0	0	0	0	0	0
34	M	71	78	134.892	7	0	0	0	1	0	1	0	0	0	0	0	0	0	1	1	0	0	0	0
59	M	63	70	118.865	7	0	0	0	0	0	0	0	0	0	0	0	0	0	0	0	0	0	0	0
32	M	127	138	74.1965	11	1	0	0	0	0	0	0	0	0	0	0	0	0	0	0	0	0	0	0
44	M	89	100	104.824	11	0	0	0	0	0	0	0	0	0	0	0	0	0	0	0	0	0	0	0
45	M	50	63	144.217	13	0	0	0	1	0	0	0	0	0	0	0	0	0	1	1	0	0	0	0
45	M	126	141	68.3714	15	0	0	0	1	0	1	0	0	0	0	0	0	0	1	1	0	0	0	0
65	M	44	60	132.075	16	0	0	0	0	0	0	0	0	0	0	0	0	0	0	0	0	1	0	0
66	M	104	124	74.3984	20	0	0	0	0	0	0	0	0	0	0	0	0	0	0	0	0	1	0	0
64	M	28	54	160.158	26	0	0	0	1	0	0	0	0	0	0	0	0	0	1	1	0	0	0	0
92	M	56	82	98.9472	26	1	0	0	0	0	0	0	0	0	0	0	0	0	0	0	0	0	0	0
79	M	99	128	72.0733	29	1	0	0	0	0	0	0	0	0	0	0	0	0	0	0	0	1	0	0
60	M	124	153	62.7357	29	1	0	0	0	1	0	0	0	0	0	0	0	0	0	0	0	0	0	0
58	M	1144	1180	4.33437	36	1	1	0	0	1	0	0	0	0	0	0	0	0	0	0	0	0	0	0
42	M	1450	1490	3.64151	40	1	0	0	0	1	0	0	0	0	0	0	0	0	0	0	0	1	0	0
90	M	209	256	27.0322	47	0	0	0	0	0	0	0	0	0	0	0	0	0	0	0	0	1	0	0
18	M	48	97	177.286	49	0	0	0	0	0	0	0	0	0	0	0	0	0	0	0	0	0	0	0
35	M	180	229	47.6547	49	0	0	0	1	0	1	0	0	0	0	0	0	0	1	0	0	0	0	0
39	M	85	138	114.778	53	0	0	0	0	0	0	0	0	0	0	0	0	0	0	0	0	1	0	0
58	M	59	126	122.974	67	0	0	0	1	0	1	0	0	0	0	0	0	0	1	0	0	0	0	0
30	M	1080	1155	5.65685	75	0	0	0	1	0	0	0	0	0	0	0	0	0	1	1	1	0	0	0
48	M	90	166	100.552	76	1	0	0	0	0	0	0	0	0	0	0	0	0	0	0	0	1	0	0
22	M	48	129	172.374	81	0	0	0	0	0	0	0	0	0	0	0	0	0	0	0	0	0	0	0
50	M	989	1088	5.46735	99	0	0	0	0	0	1	0	0	0	0	1	0	0	0	0	0	0	0	0
48	M	1759	1874	2.76404	115	1	0	0	0	0	0	0	0	0	0	0	0	0	0	0	0	0	0	0
44	M	565	686	11.2214	121	1	0	0	0	0	0	0	0	0	0	0	0	0	0	0	0	1	0	0
52	M	77	199	114.972	122	1	0	0	0	0	1	0	0	0	0	0	0	0	0	0	0	1	0	0
49	M	580	716	10.4963	136	1	0	0	0	1	0	1	0	0	0	0	0	0	0	0	0	0	0	0
59	M	75	281	110.645	206	1	0	0	1	0	0	0	0	0	0	1	0	0	1	0	0	0	0	0
34	M	1509	1718	3.67067	209	1	0	0	0	0	0	0	0	0	0	0	0	0	0	0	0	0	0	0
46	M	1194	1417	4.47789	223	1	0	0	0	0	0	0	0	1	0	0	0	0	0	0	0	0	0	0
32	M	1933	2197	2.75949	264	1	0	0	0	0	0	0	0	0	0	0	0	0	0	0	0	0	0	0
68	M	337	610	17.7072	273	1	0	1	1	1	1	0	0	0	0	0	0	0	1	0	0	0	0	0
75	M	521	806	9.95505	285	1	0	0	0	1	0	1	0	0	0	0	0	0	0	0	0	0	0	0
